# Supplementary material for: Visual Prognosis Following Cataract Surgery in Highly Myopic Patients with Prior History of Verisyse Phakic Intraocular Lens Implantation
Source: J Clin Med. 2024 Aug 13;13(16):4760. doi: 10.3390/jcm13164760 (PMC11355896; doi:10.3390/jcm13164760)
Supplement: Supplementary file 1 [file jcm-13-04760-s001.zip]

Archive with 1 entries (1 files):
- jcm-3157228-supplementary.mp4
